# Supplementary material for: A post-market cluster randomized controlled trial of the effect of the TENA SmartCare Change Indicator™ on urinary continence care efficiency and skin health in older nursing home residents
Source: Trials. 2023 Feb 3;24:80. doi: 10.1186/s13063-022-07031-z (PMC9895969; doi:10.1186/s13063-022-07031-z)
Supplement: Supplementary file 1 — Additional file 1. [file 13063_2022_7031_MOESM1_ESM.zip]

Archive with 4 entries (4 files):
- assent form resident v2.0 04042022R2.docx
- WHEELS-ONE_ICF_caregiver 2.0 04012022R2.docx
- WHEELS-ONE_ICF_Resident v2 04012022R2.docx
- WHEELS-ONE_ICF_surrogate v2 04012022R2.docx
